# Supplementary material for: Hyaluronan Synthases’ Expression and Activity Are Induced by Fluid Shear Stress in Bone Marrow-Derived Mesenchymal Stem Cells
Source: Int J Mol Sci. 2021 Mar 18;22(6):3123. doi: 10.3390/ijms22063123 (PMC8003268; doi:10.3390/ijms22063123)
Supplement: Supplementary file 1 [file ijms-22-03123-s001.zip]

Archive with 2 entries (2 files):
- supplementaries/Supplementary_Figure_001.tif
- supplementaries/Supplementary_Table_001.xlsx
