# Supplementary material for: Hyaluronan Synthases’ Expression and Activity Are Induced by Fluid Shear Stress in Bone Marrow-Derived Mesenchymal Stem Cells
Source: Int J Mol Sci. 2021 Mar 18;22(6):3123. doi: 10.3390/ijms22063123 (PMC8003268; doi:10.3390/ijms22063123)
Supplement: Supplementary file 1 [file ijms-22-03123-s001.zip › supplementaries/Supplementary_Table_001.xlsx]

## Sheet: Total
Gene ID	Ensemble ID	Description	log2-fold Change	Standard Error log2-fold Change	adjusted p-value	hMSC-2 control [tpm]	hMSC-2 fluid shear stress [tpm]	hMSC-15 control [tpm]	hMSC-15 fluid shear stress [tpm]	hMSC-19 control [tpm]	hMSC-19 fluid shear stress [tpm]	hMSC-20 control [tpm]	hMSC-20 fluid shear stress [tpm]
ABCC5	ENSG00000114770	ATP binding cassette subfamily C member 5	-0.207487	0.16751	0.4059	16.4711	10.7945	13.0991	9.68055	15.8933	10.0698	11.5527	10.4744
AC007906.2	ENSG00000277639	-	-6.05429	1.18091	4.77466e-06	2.63791	0	1.76875	0	2.96489	0	1.80278	0
AC008966.3	ENSG00000286048	-	6.79101	1.13514	5.60446e-08	0	7.53574	0.200677	4.28302	0	5.78644	0	2.58242
AC019117.2	ENSG00000236039	-	-5.26383	1.2777	0.000347279	0.958328	0	0.555308	0	0.558504	0	0.926168	0
AC026951.1	ENSG00000259358	-	-6.33695	1.25133	6.46327e-06	1.67143	0	4.2791	0	0.796987	0	2.2468	0
AC109466.1	ENSG00000241956	-	-5.12167	1.30794	0.000736719	0.145485	0	0.303487	0	0.190771	0	0.28472	0
AL118505.1	ENSG00000278192	-	8.00672	1.24008	3.56863e-09	0	29.6543	0.201716	8.0233	0	5.05108	0	3.41551
AL359715.1	ENSG00000233967	-	-5.12169	1.19839	0.0001905	0.774695	0	0.808021	0.0602988	0.364661	0	0.570162	0
AL391704.1	ENSG00000224750	-	-5.22669	1.40953	0.00149795	0.872739	0	0.113785	0	1.1444	0	0.853994	0
AP2A1	ENSG00000196961	adaptor related protein complex 2 alpha 1 subunit	-0.257069	0.231479	0.469171	37.2103	33.1449	50.2182	32.3779	50.4924	24.2769	55.0324	44.9675
ASS1	ENSG00000130707	argininosuccinate synthase 1	-0.115478	0.458302	0.90094	59.5499	45.8079	58.8834	34.9511	62.7722	58.0069	18.1987	13.5561
BMP2	ENSG00000125845	bone morphogenetic protein 2	6.64937	1.02271	2.71319e-09	22.5555	2301.77	9.01456	532.929	9.39816	477.486	1.65017	110.792
BMP6	ENSG00000153162	bone morphogenetic protein 6	3.81592	0.492451	5.98766e-13	18.8598	332.929	44.2858	282.956	13.2932	164.192	6.35556	178.92
BMPR1B	ENSG00000138696	bone morphogenetic protein receptor type 1B	2.83871	0.35755	1.43891e-13	1.02508	18.4136	1.96016	11.5825	3.63422	12.3497	2.4767	11.9484
C3AR1	ENSG00000171860	complement C3a receptor 1	-6.14753	1.47622	0.000292979	1.81951	0	0.111634	0	3.27474	0	0.372377	0
CA2	ENSG00000104267	carbonic anhydrase 2	1.50242	1.49461	0.523103	5.77124	1.55142	2.91267	25.2426	5.04514	3.97827	0	0.394545
CCL3	ENSG00000277632	C-C motif chemokine ligand 3	5.06292	1.43609	0.00274559	0	0.833655	0	2.53061	0	0.395874	0	1.06004
CD44	ENSG00000026508	CD44 molecule (Indian blood group)	1.5206	0.212774	4.06016e-11	674.937	1997.36	874.794	1413.66	525.08	1544.89	655.897	1552.81
CDH10	ENSG00000040731	cadherin 10	-6.19023	3.38884	NA	0	0	5.21749	0	0	0	0.177591	0
CEMIP	ENSG00000103888	cell migration inducing hyaluronan binding protein	1.79719	0.407211	0.000110416	80.1115	249.513	80.0293	176.262	74.5326	211.593	22.175	97.9813
CENPM	ENSG00000100162	centromere protein M	-6.14167	1.25094	1.31935e-05	1.92158	0	3.11772	0	1.11988	0	4.82846	0
CLDN4	ENSG00000189143	claudin 4	6.22052	0.444838	2.36405e-41	1.43036	72.9091	0.911711	91.3423	1.59773	58.3637	0.276472	34.4674
CLTC	ENSG00000141367	clathrin heavy chain	0.427791	0.123329	0.00328666	305.201	322.709	321.854	330.447	270.225	330.696	320.324	381.676
CNNM4	ENSG00000158158	cyclin and CBS domain divalent metal cation transport mediator 4	2.05438	0.234684	2.16073e-16	11.3825	45.7141	10.2637	40.0514	16.3701	40.3357	8.6869	34.8614
CXCL8	ENSG00000169429	C-X-C motif chemokine ligand 8	7.94607	0.884821	3.25746e-17	11.1809	3120.24	15.6652	2060.07	2.77178	1080.78	3.04816	250.629
DCDC2C	ENSG00000214866	doublecortin domain containing 2C	7.01251	1.4137	1.04957e-05	0	5.23311	0	2.77995	0	0.103543	0	1.38629
DLEU7	ENSG00000186047	deleted in lymphocytic leukemia, 7	-5.34981	1.34245	0.000575103	0.746785	0.0414884	0.363491	0	1.26214	0	0.0866069	0
DLGAP5	ENSG00000126787	DLG associated protein 5	-5.26805	0.492404	2.71891e-24	22.9566	0.346255	33.045	0.630648	9.17149	0.493274	32.7974	0.660426
DMP1	ENSG00000152592	dentin matrix acidic phosphoprotein 1	5.16817	1.68962	0.0114069	0	0	0	0.279124	0	1.20077	0	1.46152
E2F8	ENSG00000129173	E2F transcription factor 8	-5.83653	1.15949	7.44403e-06	1.71727	0	1.41406	0.0914547	1.50121	0.0715331	5.58163	0
EGF	ENSG00000138798	epidermal growth factor	-0.798659	0.842667	0.552938	0.489829	0.163278	0.919621	0.148692	0.813583	0.465209	3.62144	2.11077
FABP3P2	ENSG00000233259	fatty acid binding protein 3 pseudogene 2	6.49571	1.16811	5.45107e-07	0	6.24301	0	14.2133	0	14.8229	0	13.8921
FAM83G	ENSG00000188522	family with sequence similarity 83 member G	2.45865	0.303892	4.50017e-14	2.4795	10.6095	1.98936	10.8076	2.29259	6.94386	1.16128	7.47792
FER1L6	ENSG00000214814	fer-1 like family member 6	-5.36985	1.36559	0.000693093	1.66721	0	0.450835	0.0624812	2.96889	0.0488709	0.0537089	0
FERMT1	ENSG00000101311	fermitin family member 1	6.26962	0.865021	2.04907e-11	9.76111	896.635	10.2537	432.397	2.98656	152.853	2.0619	70.9745
GJA4	ENSG00000187513	gap junction protein alpha 4	-5.26698	3.39371	NA	0	0	0	0	0	0	6.06046	0
GPC3	ENSG00000147257	glypican 3	4.12363	1.06071	0.000813512	0	1.95284	0.271578	3.16159	0.455236	5.35795	0	0.183938
HAS1	ENSG00000105509	hyaluronan synthase 1	2.7253	0.415366	1.87632e-09	5.83554	52.7982	14.4339	92.6204	11.0772	27.8431	8.12118	41.3416
HAS2	ENSG00000170961	hyaluronan synthase 2	3.13829	0.329645	2.51693e-19	177.92	1645.64	217.928	1340.47	136.508	1153.93	122.485	599.927
HAS3	ENSG00000103044	hyaluronan synthase 3	1.65837	0.962352	NA	1.22152	5.92801	0.524616	0.290826	0.251255	0.511819	0.749982	0.203039
HDAC3	ENSG00000171720	histone deacetylase 3	0.0252758	0.15974	0.939974	35.9863	34.7843	32.124	28.6221	39.9611	30.1491	36.3061	28.5708
HIPK2	ENSG00000064393	homeodomain interacting protein kinase 2	2.21049	0.265074	6.34932e-15	37.742	200.292	33.6529	103.751	33.4745	100.97	30.0819	109.943
HMMR	ENSG00000072571	hyaluronan mediated motility receptor	-4.25853	0.438865	4.70997e-20	15.4892	0.237566	17.2458	0.865377	7.22711	0.526456	17.1092	0.872674
HYAL1	ENSG00000114378	hyaluronoglucosaminidase 1	0.0281221	0.524653	0.980364	2.05896	1.71582	2.27386	1.96084	1.48228	0.479283	1.05346	1.62563
IBSP	ENSG00000029559	integrin binding sialoprotein	4.67298	0.886557	2.36886e-06	8.07616	48.1011	4.45955	44.9458	18.2731	529.961	5.37177	170.485
ICAM1	ENSG00000090339	intercellular adhesion molecule 1	3.96382	0.570411	1.54945e-10	3.14258	110.713	11.4157	111.953	6.25224	49.6579	2.26213	21.2814
IL1B	ENSG00000125538	interleukin 1 beta	3.49734	1.09225	0.00754134	1.36592	18.8333	2.97888	66.0906	0.976965	29.6799	20.9533	138.51
IL24	ENSG00000162892	interleukin 24	6.44474	1.3468	2.30245e-05	0	2.04538	0	0.191043	0	4.48284	0	2.93426
IL36B	ENSG00000136696	interleukin 36, beta	6.11932	0.977408	1.15163e-08	0.599104	24.9629	0.208292	7.07246	0	8.21877	0	3.10364
IL36RN	ENSG00000136695	interleukin 36 receptor antagonist	7.68715	1.10751	1.62883e-10	0	4.94855	0	3.06323	0	3.31749	0	2.4676
IL6	ENSG00000136244	interleukin 6	3.10252	0.365165	1.80323e-15	174.992	1148.11	50.6686	560.806	144.451	998.78	165.716	1128.01
KLF2	ENSG00000127528	Kruppel like factor 2	2.07413	0.277071	3.91112e-12	26.8474	145.964	28.3885	114.097	58.5931	121.921	40.9059	162.582
KLF4	ENSG00000136826	Kruppel like factor 4	2.11266	0.293854	3.02775e-11	107.644	469.266	118.234	300.848	92.7628	323.255	55.9108	243.192
LAYN	ENSG00000204381	layilin	-0.670516	0.199615	0.00467353	43.9718	25.4523	61.3578	29.1011	47.8936	32.3559	55.8193	22.6675
LDB2	ENSG00000169744	LIM domain binding 2	-5.11784	0.394529	1.50798e-35	87.6739	0.570798	41.5791	1.10892	28.7412	1.46368	45.9934	1.74193
LINC00626	ENSG00000225826	long intergenic non-protein coding RNA 626	-5.82905	1.71651	0.004148	0.731674	0	7.88587	0	1.49244	0	0	0
LINC01554	ENSG00000236882	long intergenic non-protein coding RNA 1554	6.45331	1.18613	1.01379e-06	0	2.20439	0	1.33831	0	1.43933	0	3.38697
LINC01807	ENSG00000232023	long intergenic non-protein coding RNA 1807	6.59264	1.31604	8.33861e-06	0	5.75723	0	1.94183	0	2.27826	0	0.542271
LINC02541	ENSG00000230943	long intergenic non-protein coding RNA 2541	-5.19977	1.33688	0.000808832	0.465307	0	0.970647	0	0.949118	0	1.7538	0
LYVE1	ENSG00000133800	lymphatic vessel endothelial hyaluronan receptor 1	0.0116711	1.84601	NA	0.956692	0.442916	0.665232	0.32268	0.557551	0.336521	35.9664	32.6653
MAP2K5	ENSG00000137764	mitogen-activated protein kinase kinase 5	-0.81454	0.209148	0.000794587	12.4027	4.88934	12.0067	5.63616	12.3355	5.40768	8.33314	5.40387
MAPK7	ENSG00000166484	mitogen-activated protein kinase 7	0.420866	0.221541	0.156648	10.4988	15.3408	12.3755	15.2801	16.7213	12.6346	11.1333	13.2077
MEF2C	ENSG00000081189	myocyte enhancer factor 2C	1.49035	0.292056	5.3714e-06	13.7314	33.6931	13.8912	19.4263	6.00192	27.2699	12.3859	27.0799
MKI67	ENSG00000148773	marker of proliferation Ki-67	-5.33578	0.332097	1.4889e-54	37.3496	0.630255	40.807	0.853572	18.0544	0.552528	46.0986	0.904151
MMP10	ENSG00000166670	matrix metallopeptidase 10	6.76259	0.887272	1.45942e-12	2.549	340.047	0.886219	69.4245	3.15676	167.613	0.369519	39.7651
MND1	ENSG00000121211	meiotic nuclear divisions 1	-5.41768	1.21239	8.86255e-05	2.47281	0	5.15837	0	1.72936	0.19571	11.1844	0.174686
MTSS1	ENSG00000170873	MTSS1, I-BAR domain containing	2.29054	0.552249	0.000312196	5.5125	60.767	8.12011	22.6052	16.8241	31.382	2.10297	16.2599
NEIL3	ENSG00000109674	nei like DNA glycosylase 3	-5.49967	0.782788	9.30095e-11	5.89825	0	6.95442	0.259488	3.81108	0.101482	11.822	0.18116
NFE2L2	ENSG00000116044	nuclear factor, erythroid 2 like 2	-0.544329	0.170931	0.00793258	431.292	206.061	364.7	168.336	408.42	284.141	352.901	234.954
NFKB1	ENSG00000109320	nuclear factor kappa B subunit 1	0.776451	0.173595	8.71453e-05	19.0376	33.4433	21.6951	29.6085	20.7002	29.2974	26.8314	33.6631
NODAL	ENSG00000156574	nodal growth differentiation factor	3.94009	1.58076	0.0476847	0	0.597067	0	0	0	1.41763	0.155797	0.632671
NPPC	ENSG00000163273	natriuretic peptide C	3.77839	0.653425	1.68076e-07	0.347573	15.3513	0.362525	5.27545	0.607688	9.90311	2.41855	13.5044
NUF2	ENSG00000143228	NUF2, NDC80 kinetochore complex component	-5.15853	0.678077	1.61971e-12	7.33502	0.0926146	13.7942	0.44982	3.49755	0.263877	22.3299	0.31404
ODAPH	ENSG00000174792	odontogenesis associated phosphoprotein	4.24841	1.21497	0.00301087	0.363818	18.6458	1.70761	12.1484	2.8624	45.639	0	2.57011
PDGFB	ENSG00000100311	platelet derived growth factor subunit B	5.51043	1.16548	2.95893e-05	0	0.701987	0	0.85237	0	1.40747	0.0814109	1.12404
PKD2	ENSG00000118762	polycystin 2, transient receptor potential cation channel	0.133194	0.287169	0.80845	47.2203	34.7906	58.6228	47.3019	36.2006	37.3189	67.2783	73.1101
PRR9	ENSG00000203783	proline rich 9	8.59198	3.17856	0.0289903	0	5.09608	0	59.4027	0	0	0	0.863995
PTGS2	ENSG00000073756	prostaglandin-endoperoxide synthase 2	6.85364	0.345595	1.63591e-83	29.9481	6420.97	38.7864	3090.37	66.3811	3690.49	32.9005	2854.78
PTHLH	ENSG00000087494	parathyroid hormone like hormone	4.2358	0.424234	3.35382e-21	66.0593	1074.3	36.2818	692.08	82.1137	1040.79	21.6662	395.112
PTK2B	ENSG00000120899	protein tyrosine kinase 2 beta	0.488453	0.352344	0.338419	2.85222	3.64454	3.37158	2.98226	2.07781	1.61779	1.61256	3.22382
RFLNB	ENSG00000183688	refilin B	2.18886	0.228531	1.48366e-19	46.6407	208.44	49.831	194.31	37.0742	136.058	46.5813	138.937
SERPINB2	ENSG00000197632	serpin family B member 2	8.45354	0.452668	4.06591e-74	0.817894	1019.99	3.55449	1394.36	3.81329	1064.3	5.45409	500.841
SERTM1	ENSG00000180440	serine rich and transmembrane domain containing 1	7.07474	1.2177	1.44657e-07	0	13.1622	0	4.63595	0	6.01169	0.20974	1.10725
SLC38A3	ENSG00000188338	solute carrier family 38 member 3	-6.68332	1.82286	0.00172366	2.82491	0.0784703	0.589286	0	8.23165	0	0.0819033	0
SMPD3	ENSG00000103056	sphingomyelin phosphodiesterase 3	-1.24413	1.32066	0.555726	0.267498	0.0445834	0.0558011	0.0541342	0.187074	0.0423422	0	0.0377936
SOCS5	ENSG00000171150	suppressor of cytokine signaling 5	-0.68356	0.190395	0.00221976	101.168	48.0566	104.947	54.8181	69.6873	44.3379	102.748	48.4908
SOX11	ENSG00000176887	SRY-box 11	3.24073	0.465017	1.36484e-10	0.415065	3.00924	0.606088	3.94789	0.326559	1.77391	0.108307	2.46299
SPINK1	ENSG00000164266	serine peptidase inhibitor, Kazal type 1	6.87986	1.1083	1.57597e-08	0.25246	36.607	0.263321	11.7509	0.441395	87.9161	0.439179	3.74524
SPINT1	ENSG00000166145	serine peptidase inhibitor, Kunitz type 1	2.17236	0.616418	0.00275664	0.949399	5.62611	0.550134	5.97745	4.51862	8.93331	0.550523	4.32217
SPP1	ENSG00000118785	secreted phosphoprotein 1	3.10067	0.442715	1.07471e-10	22.5376	54.6005	8.2275	48.3791	14.2136	176.717	7.42119	98.9388
SRC	ENSG00000197122	SRC proto-oncogene, non-receptor tyrosine kinase	1.19446	0.230666	3.72181e-06	6.75882	19.93	8.01362	14.321	9.19094	12.8016	7.98914	13.5893
SREBF2	ENSG00000198911	sterol regulatory element binding transcription factor 2	0.961295	0.228863	0.000255843	21.6095	47.1836	18.5161	35.4256	33.5883	35.9667	25.6777	42.3732
STATH	ENSG00000126549	statherin	4.7017	1.47573	0.00789925	0	1.00211	0	0.173827	0	0.543849	0	0.849496
TAC1	ENSG00000006128	tachykinin precursor 1	5.22324	0.946688	6.83862e-07	0.436497	4.91063	0	4.63759	0.19079	6.56383	0	3.08353
TAGLN3	ENSG00000144834	transgelin 3	8.0293	1.26696	7.36608e-09	0	18.3266	0	7.71129	0	4.48057	0	1.53817
TFPI2	ENSG00000105825	tissue factor pathway inhibitor 2	3.37852	0.55003	2.28264e-08	386.789	7023.03	1011.12	9524.39	156.233	3455.2	1257.15	4078.06
TGFB1	ENSG00000105329	transforming growth factor beta 1	0.725124	0.378224	0.152334	253.119	660.308	178.604	347.004	521.968	351.421	252.272	282.717
TLR2	ENSG00000137462	toll like receptor 2	6.28616	1.27737	1.2517e-05	0	2.68577	0	0.579756	0.0626092	1.7005	0	0.303566
TMEM26	ENSG00000196932	transmembrane protein 26	-5.46697	0.699126	3.56373e-13	9.99801	0.0455286	7.35096	0.165846	5.3969	0.2162	1.52065	0.0385949
TNFSF14	ENSG00000125735	TNF superfamily member 14	6.43086	1.26825	6.26073e-06	0.0782004	3.97522	0	0.633024	0	0.866482	0	0.828643
TNFSF15	ENSG00000181634	TNF superfamily member 15	-5.44136	1.82077	NA	0.239975	0	0.300358	0.0485644	0.12587	0	8.8084	0.13562
UBE2CP4	ENSG00000259179	ubiquitin conjugating enzyme E2 C pseudogene 4	-5.67826	1.09349	3.4857e-06	18.8567	0	18.9394	0.70668	9.15791	0	23.691	0.493365
WNT1	ENSG00000125084	Wnt family member 1	9.91556	1.14625	5.16419e-16	0	68.7791	0.160906	25.6004	0	33.9428	0	11.4429
WNT10B	ENSG00000169884	Wnt family member 10B	2.91291	0.600542	1.72859e-05	0.718265	5.02789	0.449498	2.18036	0.251159	3.6382	0.624745	1.82665
WNT16	ENSG00000002745	Wnt family member 16	8.46375	1.18201	3.68445e-11	1.03026	278.077	0.119398	40.0777	0	56.7155	0.298706	32.7512
XIRP1	ENSG00000168334	xin actin binding repeat containing 1	8.61908	0.674131	1.39946e-34	0	17.8627	0.180786	24.7294	0.101015	21.0345	0.050254	44.3659

## Sheet: Top25 Up
Gene ID	Ensemble ID	Description	log2-fold Change	Standard Error log2-fold Change	adjusted p-value	hMSC-2 control [tpm]	hMSC-2 fluid shear stress [tpm]	hMSC-15 control [tpm]	hMSC-15 fluid shear stress [tpm]	hMSC-19 control [tpm]	hMSC-19 fluid shear stress [tpm]	hMSC-20 control [tpm]	hMSC-20 fluid shear stress [tpm]
AC008966.3	ENSG00000286048	-	6.79101	1.13514	5.60446e-08	0	7.53574	0.200677	4.28302	0	5.78644	0	2.58242
AL118505.1	ENSG00000278192	-	8.00672	1.24008	3.56863e-09	0	29.6543	0.201716	8.0233	0	5.05108	0	3.41551
BMP2	ENSG00000125845	bone morphogenetic protein 2	6.64937	1.02271	2.71319e-09	22.5555	2301.77	9.01456	532.929	9.39816	477.486	1.65017	110.792
CLDN4	ENSG00000189143	claudin 4	6.22052	0.444838	2.36405e-41	1.43036	72.9091	0.911711	91.3423	1.59773	58.3637	0.276472	34.4674
CXCL8	ENSG00000169429	C-X-C motif chemokine ligand 8	7.94607	0.884821	3.25746e-17	11.1809	3120.24	15.6652	2060.07	2.77178	1080.78	3.04816	250.629
DCDC2C	ENSG00000214866	doublecortin domain containing 2C	7.01251	1.4137	1.04957e-05	0	5.23311	0	2.77995	0	0.103543	0	1.38629
FABP3P2	ENSG00000233259	fatty acid binding protein 3 pseudogene 2	6.49571	1.16811	5.45107e-07	0	6.24301	0	14.2133	0	14.8229	0	13.8921
FERMT1	ENSG00000101311	fermitin family member 1	6.26962	0.865021	2.04907e-11	9.76111	896.635	10.2537	432.397	2.98656	152.853	2.0619	70.9745
IL24	ENSG00000162892	interleukin 24	6.44474	1.3468	2.30245e-05	0	2.04538	0	0.191043	0	4.48284	0	2.93426
IL36B	ENSG00000136696	interleukin 36, beta	6.11932	0.977408	1.15163e-08	0.599104	24.9629	0.208292	7.07246	0	8.21877	0	3.10364
IL36RN	ENSG00000136695	interleukin 36 receptor antagonist	7.68715	1.10751	1.62883e-10	0	4.94855	0	3.06323	0	3.31749	0	2.4676
LINC01554	ENSG00000236882	long intergenic non-protein coding RNA 1554	6.45331	1.18613	1.01379e-06	0	2.20439	0	1.33831	0	1.43933	0	3.38697
LINC01807	ENSG00000232023	long intergenic non-protein coding RNA 1807	6.59264	1.31604	8.33861e-06	0	5.75723	0	1.94183	0	2.27826	0	0.542271
MMP10	ENSG00000166670	matrix metallopeptidase 10	6.76259	0.887272	1.45942e-12	2.549	340.047	0.886219	69.4245	3.15676	167.613	0.369519	39.7651
PRR9	ENSG00000203783	proline rich 9	8.59198	3.17856	0.0289903	0	5.09608	0	59.4027	0	0	0	0.863995
PTGS2	ENSG00000073756	prostaglandin-endoperoxide synthase 2	6.85364	0.345595	1.63591e-83	29.9481	6420.97	38.7864	3090.37	66.3811	3690.49	32.9005	2854.78
SERPINB2	ENSG00000197632	serpin family B member 2	8.45354	0.452668	4.06591e-74	0.817894	1019.99	3.55449	1394.36	3.81329	1064.3	5.45409	500.841
SERTM1	ENSG00000180440	serine rich and transmembrane domain containing 1	7.07474	1.2177	1.44657e-07	0	13.1622	0	4.63595	0	6.01169	0.20974	1.10725
SPINK1	ENSG00000164266	serine peptidase inhibitor, Kazal type 1	6.87986	1.1083	1.57597e-08	0.25246	36.607	0.263321	11.7509	0.441395	87.9161	0.439179	3.74524
TAGLN3	ENSG00000144834	transgelin 3	8.0293	1.26696	7.36608e-09	0	18.3266	0	7.71129	0	4.48057	0	1.53817
TLR2	ENSG00000137462	toll like receptor 2	6.28616	1.27737	1.2517e-05	0	2.68577	0	0.579756	0.0626092	1.7005	0	0.303566
TNFSF14	ENSG00000125735	TNF superfamily member 14	6.43086	1.26825	6.26073e-06	0.0782004	3.97522	0	0.633024	0	0.866482	0	0.828643
WNT1	ENSG00000125084	Wnt family member 1	9.91556	1.14625	5.16419e-16	0	68.7791	0.160906	25.6004	0	33.9428	0	11.4429
WNT16	ENSG00000002745	Wnt family member 16	8.46375	1.18201	3.68445e-11	1.03026	278.077	0.119398	40.0777	0	56.7155	0.298706	32.7512
XIRP1	ENSG00000168334	xin actin binding repeat containing 1	8.61908	0.674131	1.39946e-34	0	17.8627	0.180786	24.7294	0.101015	21.0345	0.050254	44.3659

## Sheet: Top25 Down
Gene ID	Ensemble ID	Description	log2-fold Change	Standard Error log2-fold Change	adjusted p-value	hMSC-2 control [tpm]	hMSC-2 fluid shear stress [tpm]	hMSC-15 control [tpm]	hMSC-15 fluid shear stress [tpm]	hMSC-19 control [tpm]	hMSC-19 fluid shear stress [tpm]	hMSC-20 control [tpm]	hMSC-20 fluid shear stress [tpm]
AC007906.2	ENSG00000277639	-	-6.05429	1.18091	4.77466e-06	2.63791	0	1.76875	0	2.96489	0	1.80278	0
AC019117.2	ENSG00000236039	-	-5.26383	1.2777	0.000347279	0.958328	0	0.555308	0	0.558504	0	0.926168	0
AC026951.1	ENSG00000259358	-	-6.33695	1.25133	6.46327e-06	1.67143	0	4.2791	0	0.796987	0	2.2468	0
AC109466.1	ENSG00000241956	-	-5.12167	1.30794	0.000736719	0.145485	0	0.303487	0	0.190771	0	0.28472	0
AL359715.1	ENSG00000233967	-	-5.12169	1.19839	0.0001905	0.774695	0	0.808021	0.0602988	0.364661	0	0.570162	0
AL391704.1	ENSG00000224750	-	-5.22669	1.40953	0.00149795	0.872739	0	0.113785	0	1.1444	0	0.853994	0
C3AR1	ENSG00000171860	complement C3a receptor 1	-6.14753	1.47622	0.000292979	1.81951	0	0.111634	0	3.27474	0	0.372377	0
CDH10	ENSG00000040731	cadherin 10	-6.19023	3.38884	NA	0	0	5.21749	0	0	0	0.177591	0
CENPM	ENSG00000100162	centromere protein M	-6.14167	1.25094	1.31935e-05	1.92158	0	3.11772	0	1.11988	0	4.82846	0
DLEU7	ENSG00000186047	deleted in lymphocytic leukemia, 7	-5.34981	1.34245	0.000575103	0.746785	0.0414884	0.363491	0	1.26214	0	0.0866069	0
DLGAP5	ENSG00000126787	DLG associated protein 5	-5.26805	0.492404	2.71891e-24	22.9566	0.346255	33.045	0.630648	9.17149	0.493274	32.7974	0.660426
E2F8	ENSG00000129173	E2F transcription factor 8	-5.83653	1.15949	7.44403e-06	1.71727	0	1.41406	0.0914547	1.50121	0.0715331	5.58163	0
FER1L6	ENSG00000214814	fer-1 like family member 6	-5.36985	1.36559	0.000693093	1.66721	0	0.450835	0.0624812	2.96889	0.0488709	0.0537089	0
GJA4	ENSG00000187513	gap junction protein alpha 4	-5.26698	3.39371	NA	0	0	0	0	0	0	6.06046	0
LDB2	ENSG00000169744	LIM domain binding 2	-5.11784	0.394529	1.50798e-35	87.6739	0.570798	41.5791	1.10892	28.7412	1.46368	45.9934	1.74193
LINC00626	ENSG00000225826	long intergenic non-protein coding RNA 626	-5.82905	1.71651	0.004148	0.731674	0	7.88587	0	1.49244	0	0	0
LINC02541	ENSG00000230943	long intergenic non-protein coding RNA 2541	-5.19977	1.33688	0.000808832	0.465307	0	0.970647	0	0.949118	0	1.7538	0
MKI67	ENSG00000148773	marker of proliferation Ki-67	-5.33578	0.332097	1.4889e-54	37.3496	0.630255	40.807	0.853572	18.0544	0.552528	46.0986	0.904151
MND1	ENSG00000121211	meiotic nuclear divisions 1	-5.41768	1.21239	8.86255e-05	2.47281	0	5.15837	0	1.72936	0.19571	11.1844	0.174686
NEIL3	ENSG00000109674	nei like DNA glycosylase 3	-5.49967	0.782788	9.30095e-11	5.89825	0	6.95442	0.259488	3.81108	0.101482	11.822	0.18116
NUF2	ENSG00000143228	NUF2, NDC80 kinetochore complex component	-5.15853	0.678077	1.61971e-12	7.33502	0.0926146	13.7942	0.44982	3.49755	0.263877	22.3299	0.31404
SLC38A3	ENSG00000188338	solute carrier family 38 member 3	-6.68332	1.82286	0.00172366	2.82491	0.0784703	0.589286	0	8.23165	0	0.0819033	0
TMEM26	ENSG00000196932	transmembrane protein 26	-5.46697	0.699126	3.56373e-13	9.99801	0.0455286	7.35096	0.165846	5.3969	0.2162	1.52065	0.0385949
TNFSF15	ENSG00000181634	TNF superfamily member 15	-5.44136	1.82077	NA	0.239975	0	0.300358	0.0485644	0.12587	0	8.8084	0.13562
UBE2CP4	ENSG00000259179	ubiquitin conjugating enzyme E2 C pseudogene 4	-5.67826	1.09349	3.4857e-06	18.8567	0	18.9394	0.70668	9.15791	0	23.691	0.493365

## Sheet: Shear Stress
Gene ID	Ensemble ID	Description	log2-fold Change	Standard Error log2-fold Change	adjusted p-value	hMSC-2 control [tpm]	hMSC-2 fluid shear stress [tpm]	hMSC-15 control [tpm]	hMSC-15 fluid shear stress [tpm]	hMSC-19 control [tpm]	hMSC-19 fluid shear stress [tpm]	hMSC-20 control [tpm]	hMSC-20 fluid shear stress [tpm]
ASS1	ENSG00000130707	argininosuccinate synthase 1	-0.115478	0.458302	0.90094	59.5499	45.8079	58.8834	34.9511	62.7722	58.0069	18.1987	13.5561
CA2	ENSG00000104267	carbonic anhydrase 2	1.50242	1.49461	0.523103	5.77124	1.55142	2.91267	25.2426	5.04514	3.97827	0	0.394545
HAS2	ENSG00000170961	hyaluronan synthase 2	3.13829	0.329645	2.51693e-19	177.92	1645.64	217.928	1340.47	136.508	1153.93	122.485	599.927
HDAC3	ENSG00000171720	histone deacetylase 3	0.0252758	0.15974	0.939974	35.9863	34.7843	32.124	28.6221	39.9611	30.1491	36.3061	28.5708
KLF2	ENSG00000127528	Kruppel like factor 2	2.07413	0.277071	3.91112e-12	26.8474	145.964	28.3885	114.097	58.5931	121.921	40.9059	162.582
KLF4	ENSG00000136826	Kruppel like factor 4	2.11266	0.293854	3.02775e-11	107.644	469.266	118.234	300.848	92.7628	323.255	55.9108	243.192
MAP2K5	ENSG00000137764	mitogen-activated protein kinase kinase 5	-0.81454	0.209148	0.000794587	12.4027	4.88934	12.0067	5.63616	12.3355	5.40768	8.33314	5.40387
MAPK7	ENSG00000166484	mitogen-activated protein kinase 7	0.420866	0.221541	0.156648	10.4988	15.3408	12.3755	15.2801	16.7213	12.6346	11.1333	13.2077
MEF2C	ENSG00000081189	myocyte enhancer factor 2C	1.49035	0.292056	5.3714e-06	13.7314	33.6931	13.8912	19.4263	6.00192	27.2699	12.3859	27.0799
MTSS1	ENSG00000170873	MTSS1, I-BAR domain containing	2.29054	0.552249	0.000312196	5.5125	60.767	8.12011	22.6052	16.8241	31.382	2.10297	16.2599
NFE2L2	ENSG00000116044	nuclear factor, erythroid 2 like 2	-0.544329	0.170931	0.00793258	431.292	206.061	364.7	168.336	408.42	284.141	352.901	234.954
PKD2	ENSG00000118762	polycystin 2, transient receptor potential cation channel	0.133194	0.287169	0.80845	47.2203	34.7906	58.6228	47.3019	36.2006	37.3189	67.2783	73.1101
PTGS2	ENSG00000073756	prostaglandin-endoperoxide synthase 2	6.85364	0.345595	1.63591e-83	29.9481	6420.97	38.7864	3090.37	66.3811	3690.49	32.9005	2854.78
PTK2B	ENSG00000120899	protein tyrosine kinase 2 beta	0.488453	0.352344	0.338419	2.85222	3.64454	3.37158	2.98226	2.07781	1.61779	1.61256	3.22382
SOCS5	ENSG00000171150	suppressor of cytokine signaling 5	-0.68356	0.190395	0.00221976	101.168	48.0566	104.947	54.8181	69.6873	44.3379	102.748	48.4908
SRC	ENSG00000197122	SRC proto-oncogene, non-receptor tyrosine kinase	1.19446	0.230666	3.72181e-06	6.75882	19.93	8.01362	14.321	9.19094	12.8016	7.98914	13.5893
SREBF2	ENSG00000198911	sterol regulatory element binding transcription factor 2	0.961295	0.228863	0.000255843	21.6095	47.1836	18.5161	35.4256	33.5883	35.9667	25.6777	42.3732
TFPI2	ENSG00000105825	tissue factor pathway inhibitor 2	3.37852	0.55003	2.28264e-08	386.789	7023.03	1011.12	9524.39	156.233	3455.2	1257.15	4078.06

## Sheet: Bone related
Gene ID	Ensemble ID	Description	log2-fold Change	Standard Error log2-fold Change	adjusted p-value	hMSC-2 control [tpm]	hMSC-2 fluid shear stress [tpm]	hMSC-15 control [tpm]	hMSC-15 fluid shear stress [tpm]	hMSC-19 control [tpm]	hMSC-19 fluid shear stress [tpm]	hMSC-20 control [tpm]	hMSC-20 fluid shear stress [tpm]
BMP2	ENSG00000125845	bone morphogenetic protein 2	6.64937	1.02271	2.71319e-09	22.5555	2301.77	9.01456	532.929	9.39816	477.486	1.65017	110.792
BMP6	ENSG00000153162	bone morphogenetic protein 6	3.81592	0.492451	5.98766e-13	18.8598	332.929	44.2858	282.956	13.2932	164.192	6.35556	178.92
BMPR1B	ENSG00000138696	bone morphogenetic protein receptor type 1B	2.83871	0.35755	1.43891e-13	1.02508	18.4136	1.96016	11.5825	3.63422	12.3497	2.4767	11.9484
CCL3	ENSG00000277632	C-C motif chemokine ligand 3	5.06292	1.43609	0.00274559	0	0.833655	0	2.53061	0	0.395874	0	1.06004
CNNM4	ENSG00000158158	cyclin and CBS domain divalent metal cation transport mediator 4	2.05438	0.234684	2.16073e-16	11.3825	45.7141	10.2637	40.0514	16.3701	40.3357	8.6869	34.8614
DMP1	ENSG00000152592	dentin matrix acidic phosphoprotein 1	5.16817	1.68962	0.0114069	0	0	0	0.279124	0	1.20077	0	1.46152
FAM83G	ENSG00000188522	family with sequence similarity 83 member G	2.45865	0.303892	4.50017e-14	2.4795	10.6095	1.98936	10.8076	2.29259	6.94386	1.16128	7.47792
GPC3	ENSG00000147257	glypican 3	4.12363	1.06071	0.000813512	0	1.95284	0.271578	3.16159	0.455236	5.35795	0	0.183938
HIPK2	ENSG00000064393	homeodomain interacting protein kinase 2	2.21049	0.265074	6.34932e-15	37.742	200.292	33.6529	103.751	33.4745	100.97	30.0819	109.943
IBSP	ENSG00000029559	integrin binding sialoprotein	4.67298	0.886557	2.36886e-06	8.07616	48.1011	4.45955	44.9458	18.2731	529.961	5.37177	170.485
IL6	ENSG00000136244	interleukin 6	3.10252	0.365165	1.80323e-15	174.992	1148.11	50.6686	560.806	144.451	998.78	165.716	1128.01
NODAL	ENSG00000156574	nodal growth differentiation factor	3.94009	1.58076	0.0476847	0	0.597067	0	0	0	1.41763	0.155797	0.632671
NPPC	ENSG00000163273	natriuretic peptide C	3.77839	0.653425	1.68076e-07	0.347573	15.3513	0.362525	5.27545	0.607688	9.90311	2.41855	13.5044
ODAPH	ENSG00000174792	odontogenesis associated phosphoprotein	4.24841	1.21497	0.00301087	0.363818	18.6458	1.70761	12.1484	2.8624	45.639	0	2.57011
PTGS2	ENSG00000073756	prostaglandin-endoperoxide synthase 2	6.85364	0.345595	1.63591e-83	29.9481	6420.97	38.7864	3090.37	66.3811	3690.49	32.9005	2854.78
PTHLH	ENSG00000087494	parathyroid hormone like hormone	4.2358	0.424234	3.35382e-21	66.0593	1074.3	36.2818	692.08	82.1137	1040.79	21.6662	395.112
RFLNB	ENSG00000183688	refilin B	2.18886	0.228531	1.48366e-19	46.6407	208.44	49.831	194.31	37.0742	136.058	46.5813	138.937
SOX11	ENSG00000176887	SRY-box 11	3.24073	0.465017	1.36484e-10	0.415065	3.00924	0.606088	3.94789	0.326559	1.77391	0.108307	2.46299
SPINT1	ENSG00000166145	serine peptidase inhibitor, Kunitz type 1	2.17236	0.616418	0.00275664	0.949399	5.62611	0.550134	5.97745	4.51862	8.93331	0.550523	4.32217
SPP1	ENSG00000118785	secreted phosphoprotein 1	3.10067	0.442715	1.07471e-10	22.5376	54.6005	8.2275	48.3791	14.2136	176.717	7.42119	98.9388
STATH	ENSG00000126549	statherin	4.7017	1.47573	0.00789925	0	1.00211	0	0.173827	0	0.543849	0	0.849496
TAC1	ENSG00000006128	tachykinin precursor 1	5.22324	0.946688	6.83862e-07	0.436497	4.91063	0	4.63759	0.19079	6.56383	0	3.08353
WNT1	ENSG00000125084	Wnt family member 1	9.91556	1.14625	5.16419e-16	0	68.7791	0.160906	25.6004	0	33.9428	0	11.4429
WNT10B	ENSG00000169884	Wnt family member 10B	2.91291	0.600542	1.72859e-05	0.718265	5.02789	0.449498	2.18036	0.251159	3.6382	0.624745	1.82665

## Sheet: HA related
Gene ID	Ensemble ID	Description	log2-fold Change	Standard Error log2-fold Change	adjusted p-value	hMSC-2 control [tpm]	hMSC-2 fluid shear stress [tpm]	hMSC-15 control [tpm]	hMSC-15 fluid shear stress [tpm]	hMSC-19 control [tpm]	hMSC-19 fluid shear stress [tpm]	hMSC-20 control [tpm]	hMSC-20 fluid shear stress [tpm]
ABCC5	ENSG00000114770	ATP binding cassette subfamily C member 5	-0.207487	0.16751	0.4059	16.4711	10.7945	13.0991	9.68055	15.8933	10.0698	11.5527	10.4744
AP2A1	ENSG00000196961	adaptor related protein complex 2 alpha 1 subunit	-0.257069	0.231479	0.469171	37.2103	33.1449	50.2182	32.3779	50.4924	24.2769	55.0324	44.9675
CD44	ENSG00000026508	CD44 molecule (Indian blood group)	1.5206	0.212774	4.06016e-11	674.937	1997.36	874.794	1413.66	525.08	1544.89	655.897	1552.81
CEMIP	ENSG00000103888	cell migration inducing hyaluronan binding protein	1.79719	0.407211	0.000110416	80.1115	249.513	80.0293	176.262	74.5326	211.593	22.175	97.9813
CLTC	ENSG00000141367	clathrin heavy chain	0.427791	0.123329	0.00328666	305.201	322.709	321.854	330.447	270.225	330.696	320.324	381.676
EGF	ENSG00000138798	epidermal growth factor	-0.798659	0.842667	0.552938	0.489829	0.163278	0.919621	0.148692	0.813583	0.465209	3.62144	2.11077
HAS1	ENSG00000105509	hyaluronan synthase 1	2.7253	0.415366	1.87632e-09	5.83554	52.7982	14.4339	92.6204	11.0772	27.8431	8.12118	41.3416
HAS2	ENSG00000170961	hyaluronan synthase 2	3.13829	0.329645	2.51693e-19	177.92	1645.64	217.928	1340.47	136.508	1153.93	122.485	599.927
HAS3	ENSG00000103044	hyaluronan synthase 3	1.65837	0.962352	NA	1.22152	5.92801	0.524616	0.290826	0.251255	0.511819	0.749982	0.203039
HMMR	ENSG00000072571	hyaluronan mediated motility receptor	-4.25853	0.438865	4.70997e-20	15.4892	0.237566	17.2458	0.865377	7.22711	0.526456	17.1092	0.872674
HYAL1	ENSG00000114378	hyaluronoglucosaminidase 1	0.0281221	0.524653	0.980364	2.05896	1.71582	2.27386	1.96084	1.48228	0.479283	1.05346	1.62563
ICAM1	ENSG00000090339	intercellular adhesion molecule 1	3.96382	0.570411	1.54945e-10	3.14258	110.713	11.4157	111.953	6.25224	49.6579	2.26213	21.2814
IL1B	ENSG00000125538	interleukin 1 beta	3.49734	1.09225	0.00754134	1.36592	18.8333	2.97888	66.0906	0.976965	29.6799	20.9533	138.51
LAYN	ENSG00000204381	layilin	-0.670516	0.199615	0.00467353	43.9718	25.4523	61.3578	29.1011	47.8936	32.3559	55.8193	22.6675
LYVE1	ENSG00000133800	lymphatic vessel endothelial hyaluronan receptor 1	0.0116711	1.84601	NA	0.956692	0.442916	0.665232	0.32268	0.557551	0.336521	35.9664	32.6653
NFKB1	ENSG00000109320	nuclear factor kappa B subunit 1	0.776451	0.173595	8.71453e-05	19.0376	33.4433	21.6951	29.6085	20.7002	29.2974	26.8314	33.6631
PDGFB	ENSG00000100311	platelet derived growth factor subunit B	5.51043	1.16548	2.95893e-05	0	0.701987	0	0.85237	0	1.40747	0.0814109	1.12404
SMPD3	ENSG00000103056	sphingomyelin phosphodiesterase 3	-1.24413	1.32066	0.555726	0.267498	0.0445834	0.0558011	0.0541342	0.187074	0.0423422	0	0.0377936
TGFB1	ENSG00000105329	transforming growth factor beta 1	0.725124	0.378224	0.152334	253.119	660.308	178.604	347.004	521.968	351.421	252.272	282.717
